# Supplementary material for: Effects of disusing closed suction drainage in simultaneous bilateral total hip arthroplasty: A retrospective cohort study
Source: PLoS One. 2021 Mar 3;16(3):e0247845. doi: 10.1371/journal.pone.0247845 (PMC7928457; doi:10.1371/journal.pone.0247845)
Supplement: S1 Dataset — (XLSX) [file pone.0247845.s001.xlsx]

## Sheet: Sheet1
Number	Age	Sex	Height	Weight	BMI	ASA	Diagnosis	R/L	Implant	Blood volume	Drain	Hb	PreOP Hb	Lowest Hb	Transfusion	Auto TF	Total TF	Transfusion (Y/N)	Hb fall	Hb loss	Blood loss	Pre FC	Pre FF	Pre IR	Pre ER	Pre ABD	OP time(min)	PreOP Combined ROM	Drain	Drain1 (cc)	Drain2 (cc)	Total Drain	Pain	NRS D0	NRS D1	NRS D2	NRS D3	NRS D4	Clinical scores	Post FC	Post FF	Post IR	Post ER	Post ABD	PostOP Combined ROM	PostOP Combined ROM2	PreOP HHS	PreOP UCLA	PostOP HHS
1	48	1	159	69	27.2932	1	MED	L	Bencox	4.30003	1		15.5	8.8		0	3	1	6.7	31.8102	2052.27	10	90	10	30	20	135	150		695	660	1355		7	3	3	2	2		0	90	0	20	30	140	170	51	4	96
2	48	1	159	69	27.2932	1	MED	R	Bencox	4.30003	1		15.5	8.8		0	3	1	6.7	31.8102	2052.27	20	85	0	10	10	135	105		695	660	1355		7	3	3	2	2		0	90	0	20	30	140	170	51	4	96
3	58	1	172.7	62.95	21.1062	1	OA	L	Bencox	4.5203	1		13.5	8.9		0	3	1	4.6	23.7934	1762.47	0	90	0	30	30	145	150		815	300	1115		6	6	3	3	2		0	110	0	45	45	200	230	44	3	73
4	58	1	172.7	62.95	21.1062	1	OA	R	Bencox	4.5203	1		13.5	8.9		0	3	1	4.6	23.7934	1762.47	0	90	0	20	30	145	140		815	300	1115		6	6	3	3	2		0	90	0	45	45	180	210	44	3	73
5	57	1	173.4	71.1	23.6467	1	AVN	L	Bencox	4.80572	1		15.9	9.3		1	2	1	6.6	33.7178	2120.61	0	90	0	30	20	134	140		725	880	1605		5	3	3	2	2		0	90	0	45	45	180	210	47	3	82
6	57	1	173.4	71.1	23.6467	1	AVN	R	Bencox	4.80572	1		15.9	9.3		1	2	1	6.6	33.7178	2120.61	0	90	0	20	30	134	140		725	880	1605		5	3	3	2	2		0	100	0	45	45	190	220	47	3	82
7	63	1	163.5	66.7	24.9511	2	AVN	R	Bencox	4.35479	1		14.9	8.9		1	0	0	6	26.1287	1753.61	0	30	0	0	0	150	30		770	390	1160		6	4	4	3	2		0	90	0	40	30	160	190	52	4	94
8	63	1	163.5	66.7	24.9511	2	AVN	L	Bencox	4.35479	1		14.9	8.9		1	0	0	6	26.1287	1753.61	0	40	0	0	-10	150	30		770	390	1160		6	4	4	3	2		0	90	0	40	30	160	190	52	4	94
9	64	2	158	95.6	38.2951	1	OA	R	Bencox	4.75032	1		15.1	9.8		0	0	0	5.3	25.1767	1667.33	0	60	0	40	40	163	140		486	345	831		7	3	3	2	2		0	100	0	50	45	195	225	48	2	92
10	64	2	158	95.6	38.2951	1	OA	L	Bencox	4.75032	1		15.1	9.8		0	0	0	5.3	25.1767	1667.33	0	80	0	40	40	163	160		486	345	831		7	3	3	2	2		0	100	0	50	45	195	225	48	2	92
11	53	1	171.8	69.19	23.4421	2	AVN	R	Bencox	4.69177	1		15.2	8		0	0	0	7.2	33.7808	2222.42	0	50	0	20	10	120	80		815	960	1775		6	3	3	2	2		0	90	0	40	40	170	200	30	3	95
12	53	1	171.8	69.19	23.4421	2	AVN	L	Bencox	4.69177	1		15.2	8		0	0	0	7.2	33.7808	2222.42	0	70	0	25	15	120	110		815	960	1775		6	3	3	2	2		0	90	0	40	40	170	200	30	3	95
13	60	1	170.7	78.3	26.8717	1	OA	L	Bencox	4.94952	1		13.9	8.7		0	1	1	5.2	26.7375	1923.56	0	70	0	25	25	130	120		770	560	1330		3	3	3	2	2		0	90	0	30	45	165	195	60	4	93
14	60	1	170.7	78.3	26.8717	1	OA	R	Bencox	4.94952	1		13.9	8.7		0	1	1	5.2	26.7375	1923.56	0	60	0	25	20	130	105		770	560	1330		3	3	3	2	2		0	90	0	40	40	170	200	60	4	93
15	60	1	170.7	78.3	26.8717	1	OA	L	Bencox	4.94952	1		13.9	8.7		0	1	1	5.2	26.7375	1923.56	0	70	0	25	25	130	120		770	560	1330		3	3	3	2	2		0	90	0	30	45	165	195	60	4	93
16	60	1	170.7	78.3	26.8717	1	OA	R	Bencox	4.94952	1		13.9	8.7		0	1	1	5.2	26.7375	1923.56	0	60	0	25	20	130	105		770	560	1330		3	3	3	2	2		0	100	0	40	40	180	210	60	4	93
17	60	1	164	60	22.3081	2	AVN	R	Bencox	4.15388	1		14.4	6.8		0	4	1	7.6	35.5695	2470.1	0	110	0	30	30	121	170		1170	1040	2210		3	7	3	3	3		0	110	0	45	50	205	235	41	3	100
18	60	1	164	60	22.3081	2	AVN	L	Bencox	4.15388	1		14.4	6.8		0	4	1	7.6	35.5695	2470.1	0	100	0	20	40	121	160		1170	1040	2210		3	7	3	3	3		0	100	0	45	50	195	225	41	3	100
19	51	2	151	59.6	26.1392	1	OA	L	Bencox	3.3809	1		14.3	6.1		0	3	1	8.2	30.7234	2148.49	0	70	0	10	20	130	100		985	1100	2085		2	2	2	2	2		0	100	0	45	45	190	220	32	2	86
20	51	2	151	59.6	26.1392	1	OA	R	Bencox	3.3809	1		14.3	6.1		0	3	1	8.2	30.7234	2148.49	0	30	0	10	10	130	50		985	1100	2085		2	2	2	2	2		0	100	0	45	45	190	220	32	2	86
21	20	2	154.6	42.25	17.677	2	AS	R	Bencox	2.89676	1		12.6	6.7		0	2	1	5.9	19.0909	1515.15	30	30	10	15	20	160	75		550	820	1370		3	8	6	8	3		0	110	0	45	45	200	230	54	2	85
22	20	2	154.6	42.25	17.677	2	AS	L	Bencox	2.89676	1		12.6	6.7		0	2	1	5.9	19.0909	1515.15	35	35	5	15	20	160	75		550	820	1370		3	8	6	8	3		0	100	0	45	45	190	220	54	2	85
23	28	2	159.6	50.2	19.7078	1	AVN	R	Trilock	3.29159	1		11.7	7.5		0	3	1	4.2	16.8247	1438.01	0	100	0	30	30	128	160		700	1092	1792		5	6	2	3	2		0	100	10	60	60	230	260	35	4	90
24	28	2	159.6	50.2	19.7078	1	AVN	L	Trilock	3.29159	1		11.7	7.5		0	3	1	4.2	16.8247	1438.01	0	90	0	5	0	128	95		700	1092	1792		5	6	2	3	2		0	100	10	60	60	230	260	35	4	90
25	28	2	159.6	50.2	19.7078	1	AVN	R	Trilock	3.29159	1		11.7	7.5		0	3	1	4.2	16.8247	1438.01	0	100	0	30	30	128	160		700	1092	1792		5	6	2	3	2		0	130	10	60	60	260	290	35	4	90
26	28	2	159.6	50.2	19.7078	1	AVN	L	Trilock	3.29159	1		11.7	7.5		0	3	1	4.2	16.8247	1438.01	0	90	0	5	0	128	95		700	1092	1792		5	6	2	3	2		0	130	10	60	60	260	290	35	4	90
27	54	1	165.4	65	23.7598	3	AVN	R	Bencox	4.35663	1		12.7	8.4		0	1	1	4.3	19.7335	1553.82	0	120	10	60	50	140	240		715	550	1265		3	6	8	3	3		0	110	0	50	50	210	240	39	3	90
28	54	1	165.4	65	23.7598	3	AVN	L	Bencox	4.35663	1		12.7	8.4		0	1	1	4.3	19.7335	1553.82	0	100	0	40	40	140	180		715	550	1265		3	6	8	3	3		0	110	0	50	50	210	240	39	3	90
29	54	1	165.4	65	23.7598	3	AVN	R	Bencox	4.35663	1		12.7	8.4		0	1	1	4.3	19.7335	1553.82	0	120	10	60	50	140	240		715	550	1265		3	6	8	3	3		0	110	0	50	50	210	240	39	3	99
30	54	1	165.4	65	23.7598	3	AVN	L	Bencox	4.35663	1		12.7	8.4		0	1	1	4.3	19.7335	1553.82	0	100	0	40	40	140	180		715	550	1265		3	6	8	3	3		0	100	0	50	50	200	230	39	3	99
31	45	1	167.5	67	23.8806	2	AVN	R	Bencox	4.48505	1		13.2	8.2		0	1	1	5	23.4252	1774.64	0	90	0	40	40	122	170		640	865	1505		3	3	3	3	3		0	100	0	50	50	200	230	35	2	100
32	45	1	167.5	67	23.8806	2	AVN	L	Bencox	4.48505	1		13.2	8.2		0	1	1	5	23.4252	1774.64	0	90	0	45	40	122	175		640	865	1505		3	3	3	3	3		0	100	0	50	50	200	230	35	2	100
33	40	1	171.2	73.7	25.1455	1	AVN	R	Bencox	4.81753	1		15.5	9.8		0	0	0	5.7	27.4599	1771.61	0	120	10	40	50	132	220		650	630	1280		2	8	3	3	3		0	100	0	40	45	185	215	60	4	99
34	40	1	171.2	73.7	25.1455	1	AVN	L	Bencox	4.81753	1		15.5	9.8		0	0	0	5.7	27.4599	1771.61	0	90	10	30	40	132	170		650	630	1280		2	8	3	3	3		0	100	0	40	45	185	215	60	4	99
35	35	1	180	71.8	22.1605	1	AVN	R	Bencox	5.0551	1		16.5	9.1		1	0	0	7.4	37.4078	2267.14	0	40	0	5	20	130	65		880	840	1720		3	3	7	3	3		0	100	0	45	45	190	220	36	2	94
36	35	1	180	71.8	22.1605	1	AVN	L	Bencox	5.0551	1		16.5	9.1		1	0	0	7.4	37.4078	2267.14	0	40	0	5	20	130	65		880	840	1720		3	3	7	3	3		0	100	0	45	45	190	220	36	2	94
37	49	1	162.2	60	22.806	1	Dysplasia OA	R	Bencox	4.10117	1		13.1	7.7		0	1	1	5.4	23.1463	1766.89	0	110	10	40	50	137	210		730	874	1604		2	3	3	3	3		0	100	0	50	50	200	230	40	3	93
38	49	1	162.2	60	22.806	1	Dysplasia OA	L	Bencox	4.10117	1		13.1	7.7		0	1	1	5.4	23.1463	1766.89	0	110	0	30	40	137	180		730	874	1604		2	3	3	3	3		0	100	0	50	50	200	230	40	3	93
39	34	2	166.5	53.6	19.3346	2	AVN	L	Trilock	3.60006	1		12.4	8.9		0	2	1	3.5	14.6002	1177.44	0	100	10	30	20	143	160		345	334	679		2	3	3	3	3		0	120	10	45	50	225	255	53	4	88
40	34	2	166.5	53.6	19.3346	2	AVN	R	Trilock	3.60006	1		12.4	8.9		0	2	1	3.5	14.6002	1177.44	0	100	0	10	20	143	130		345	334	679		2	3	3	3	3		0	120	10	45	50	225	255	53	4	88
41	68	1	163	78.1	29.3952	2	Dysplasia OA	R	Trilock	4.70709	1		14.8	9.5		0	2	1	5.3	26.9476	1820.78	0	100	0	30	45	152	175		820	700	1520		2	2	3	3	3		0	100	0	40	40	180	210	43	3	83
42	68	1	163	78.1	29.3952	2	Dysplasia OA	L	Trilock	4.70709	1		14.8	9.5		0	2	1	5.3	26.9476	1820.78	0	100	0	30	40	152	170		820	700	1520		2	2	3	3	3		0	100	0	40	40	180	210	43	3	83
43	62	2	157.2	51.2	20.7188	2	AVN	R	Bencox	3.26034	1		10.7	7.9		0	2	1	2.8	11.1289	1040.09	0	120	0	50	45	117	215		295	159	454		6	5	3	2	2		0	100	0	30	45	175	205	47	2	89
44	62	2	157.2	51.2	20.7188	2	AVN	L	Bencox	3.26034	1		10.7	7.9		0	2	1	2.8	11.1289	1040.09	0	120	0	50	45	117	215		295	159	454		6	5	3	2	2		0	100	0	30	45	175	205	47	2	89
45	45	1	172.8	57.1	19.1227	2	AVN	R	Trilock	4.33527	1		14.3	8.6		0	1	1	5.7	25.7111	1797.98	0	12	5	45	45	131	107		155	560	715		2	6	3	3	8		0	110	0	50	50	210	240	42	3	90
46	45	1	172.8	57.1	19.1227	2	AVN	L	Trilock	4.33527	1		14.3	8.6		0	1	1	5.7	25.7111	1797.98	0	12	5	45	45	131	107		155	560	715		2	6	3	3	8		0	110	0	50	50	210	240	42	3	90
47	60	1	167.1	77.1	27.6122	1	OA	L	Bencox	4.79784	1		15.8	9.1		0	0	0	6.7	32.1456	2034.53	0	100	0	20	25	141	145		505	350	855		3	2	2	2	2		0	95	0	45	45	185	215	69	4	99
48	60	1	167.1	77.1	27.6122	1	OA	R	Bencox	4.79784	1		15.8	9.1		0	0	0	6.7	32.1456	2034.53	0	90	0	10	20	141	120		505	350	855		3	2	2	2	2		0	95	0	45	45	185	215	69	4	99
49	34	2	162.8	49	18.4879	2	RA	R	S-ROM	3.34073	1		12	7.4		0	2	1	4.6	17.3674	1447.28	20	60	0	10	15	206	85		370	505	875		2	5	7	2	3		0	100	10	45	45	200	230	20	2	90
50	34	2	162.8	49	18.4879	2	RA	L	S-ROM	3.34073	1		12	7.4		0	2	1	4.6	17.3674	1447.28	20	60	0	20	15	206	95		370	505	875		2	5	7	2	3		0	100	10	45	45	200	230	20	2	90
51	51	2	155.5	88.8	36.7242	2	AVN	R	Trilock	4.45975	1		10.9	8.5		0	1	1	2.4	11.7034	1073.71	0	90	0	20	20	139	130		295	320	615		2	7	6	3	3		0	100	0	50	50	200	230	44	3	85
52	51	2	155.5	88.8	36.7242	2	AVN	L	Trilock	4.45975	1		10.9	8.5		0	1	1	2.4	11.7034	1073.71	0	90	0	15	20	139	125		295	320	615		2	7	6	2	3		0	100	0	50	50	200	230	44	3	85
53	30	1	173.4	79.6	26.4737	2	AVN	R	Bencox	5.07934	1		11.3	8.2		0	0	0	3.1	15.7459	1393.45	0	90	0	20	20	138	130		240	330	570		5	6	5	5	7		0	95	0	45	40	180	210	51	3	69
54	30	1	173.4	79.6	26.4737	2	AVN	L	Bencox	5.07934	1		11.3	8.2		0	0	0	3.1	15.7459	1393.45	0	90	0	20	20	138	130		240	330	570		5	6	5	5	7		0	95	0	45	40	180	210	51	3	69
55	75	2	149.2	62.9	28.2562	2	OA	L	Bencox	3.44674	1		13.2	9.5		0	1	1	3.7	13.7529	1041.89	0	95	0	20	30	120	145		355	200	555		3	7	6	6	5		0	110	0	50	50	210	240	27	2	93
56	75	2	149.2	62.9	28.2562	2	OA	R	Bencox	3.44674	1		13.2	9.5		0	1	1	3.7	13.7529	1041.89	0	100	0	40	40	120	180		355	200	555		3	7	6	6	6		0	110	0	50	50	210	240	27	2	93
57	50	1	175.5	74	24.0258	1	AVN	L	Bencox	4.96942	1		16.7	9.2		0	0	0	7.5	37.2706	2231.77	0	25	0	20	5	146	50		710	640	1350		8	8	6	6	6		0	95	0	40	45	180	210	77	5	95
58	50	1	175.5	74	24.0258	1	AVN	R	Bencox	4.96942	1		16.7	9.2		0	0	0	7.5	37.2706	2231.77	0	60	0	0	5	146	65		710	640	1350		8	8	6	6	6		0	95	0	40	45	180	210	77	5	97
59	47	2	163	74	27.852	1	OA	R	Bencox	4.1734	1		13.3	9.8		0	2	1	3.5	16.6069	1248.64	10	95	0	15	20	125	130		180	275	455		5	6	6	7	6		0	120	10	45	45	220	250	22	2	93
60	47	2	163	74	27.852	1	OA	L	Bencox	4.1734	1		13.3	9.8		0	2	1	3.5	16.6069	1248.64	10	90	0	20	10	125	120		180	275	455		5	6	6	7	6		0	120	10	45	45	220	250	22	2	92
61	54	2	161	67.7	26.1178	1	Dysplasia OA	R	Bencox	3.90892	1		12.6	9.4		0	3	1	3.2	15.5085	1230.84	0	85	0	40	20	173	145		475	500	975		2	2	3	3	6		0	100	0	45	45	190	220	39	4	100
62	54	2	161	67.7	26.1178	1	Dysplasia OA	L	Bencox	3.90892	1		12.6	9.4		0	3	1	3.2	15.5085	1230.84	0	85	0	40	40	173	165		475	500	975		2	2	3	3	4		0	100	0	45	45	190	220	39	4	100
63	58	2	150.1	43.6	19.352	1	Dysplasia OA	R	Bencox	2.82983	1		12.3	8.2		0	2	1	4.1	13.6023	1105.88	0	50	5	0	0	123	55		380	310	690		2	3	2	2	2		0	100	0	30	40	170	200	54	3	94
64	58	2	150.1	43.6	19.352	1	Dysplasia OA	L	Bencox	2.82983	1		12.3	8.2		0	2	1	4.1	13.6023	1105.88	0	80	0	20	10	123	110		380	310	690		2	3	2	2	2		0	100	0	30	40	170	200	54	3	94
65	59	2	158.2	68.7	27.4501	1	AVN	R	Bencox	3.86581	1		13.5	9.1		1	0	0	4.4	17.0095	1259.97	0	70	0	20	20	131	110		215	320	535		3	5	7	2	3		0	100	0	40	40	180	210	8	1	66
66	59	2	158.2	68.7	27.4501	1	AVN	L	Bencox	3.86581	1		13.5	9.1		1	0	0	4.4	17.0095	1259.97	0	90	0	30	30	131	150		215	320	535		3	5	7	2	3		0	100	0	40	45	185	215	8	1	66
67	57	1	177.7	83.1	26.3164	1	AVN	R	Corail	5.33787	1		14.4	9.9		1	0	0	4.5	24.0204	1668.08	0	110	0	60	50	142	220		585	230	815		2	7	5	6	5		0	100	0	50	50	200	230	34	2	95
68	57	1	177.7	83.1	26.3164	1	AVN	L	Corail	5.33787	1		14.4	9.9		1	0	0	4.5	24.0204	1668.08	0	100	0	50	40	142	190		585	230	815		2	7	5	5	5		0	100	0	50	50	200	230	34	2	95
69	31	2	159.6	53	20.807	1	AVN	L	Bencox	3.38421	1		11.7	8.3		0	2	1	3.4	13.5063	1154.39	0	120	20	50	50	186	240		470	370	840		6	6	3	2	3		0	110	10	45	50	215	245	41	3	99
70	31	2	159.6	53	20.807	1	AVN	R	Bencox	3.38421	1		11.7	8.3		0	2	1	3.4	13.5063	1154.39	0	70	5	0	20	186	95		470	370	840		6	6	3	2	3		0	110	10	40	45	205	235	41	3	99
71	37	2	162.1	60.5	23.0245	1	AVN	R	Bencox	3.70141	1		13	9.8		0	0	0	3.2	11.8445	911.117	0	95	0	30	35	150	160		350	420	770		3	5	5	5	3		0	100	0	40	30	170	200	72	6	91
72	37	2	162.1	60.5	23.0245	1	AVN	L	Bencox	3.70141	1		13	9.8		0	0	0	3.2	11.8445	911.117	0	95	0	40	35	150	170		350	420	770		3	5	5	5	5		0	100	0	40	30	170	200	72	6	91
73	42	1	167.1	77.95	27.9166	2	AVN	R	Corail	4.82521	1		14.9	10.1		1	0	0	4.8	23.161	1554.43	0	110	0	40	40	197	190		200	340	540		6	7	6	7	6		0	100	0	45	45	190	220	45	3	92
74	42	1	167.1	77.95	27.9166	2	AVN	L	Corail	4.82521	1		14.9	10.1		1	0	0	4.8	23.161	1554.43	0	110	0	45	45	197	200		200	340	540		6	7	7	7	6		0	100	0	45	45	190	220	45	3	92
75	34	2	165.4	61.9	22.6266	1	AVN	L	Bencox	3.84226	1		11.4	8.5		0	1	1	2.9	12.1426	1065.14	5	110	20	10	20	168	160		123	80	203		5	7	5	6	3		0	100	0	45	45	190	220	45	3	87
76	34	2	165.4	61.9	22.6266	1	AVN	R	Bencox	3.84226	1		11.4	8.5		0	1	1	2.9	12.1426	1065.14	5	100	10	10	30	168	150		123	80	203		5	7	5	6	3		0	100	0	45	45	190	220	45	3	87
77	72	1	166.4	59.2	21.3804	2	AVN	L	Corail	4.20022	1		15	8.3		0	2	1	6.7	30.1415	2009.43	15	80	0	30	20	122	130		100	300	400		7	3	8	3	2		0	90	0	35	30	155	185	18	2	89
78	72	1	166.4	59.2	21.3804	2	AVN	R	Corail	4.20022	1		15	8.3		0	2	1	6.7	30.1415	2009.43	20	70	0	30	10	122	110		100	300	400		7	3	8	3	2		0	90	0	35	30	155	185	18	2	89
79	47	2	139.7	47.5	24.3389	1	MED	L	Bencox	2.72547	1		11.8	8.9		0	2	1	2.9	9.90386	839.31	5	90	10	0	25	160	125		535	350	885		2	6	7	2	5		0	100	0	40	40	180	210	38	2	84
80	37	2	154.5	56.7	23.7534	1	AVN	R	Corail	3.37222	1		13.6	6.8		0	3	1	6.8	25.9311	1906.7	30	40	0	10	10	162	60		660	838	1498		2	3	3	2	3		0	95	0	40	45	180	210	24	2	95
81	37	2	154.5	56.7	23.7534	1	AVN	L	Corail	3.37222	1		13.6	6.8		0	3	1	6.8	25.9311	1906.7	30	40	0	20	20	162	80		660	838	1498		2	3	3	2	3		0	95	0	40	45	180	210	24	2	95
82	47	2	139.7	47.5	24.3389	1	MED	R	Bencox	2.72547	1		11.8	8.9		0	2	1	2.9	9.90386	839.31	5	100	0	20	20	160	140		535	350	885		2	6	7	2	5		0	100	0	40	40	180	210	38	2	84
83	37	1	169	63	22.0581	2	AVN	L	Bencox	4.40303	1		15	10.8		0	0	0	4.2	18.4927	1232.85	10	70	0	35	40	164	145		477	500	977		3	2	3	2	2		0	100	0	45	45	190	220	39	3	84
84	37	1	169	63	22.0581	2	AVN	R	Bencox	4.40303	1		15	10.8		0	0	0	4.2	18.4927	1232.85	10	70	0	30	40	164	140		477	500	977		3	2	3	2	2		0	100	0	45	45	190	220	39	3	84
85	69	2	146.8	58.8	27.2851	1	OA	R	Bencox	3.25495	1		14.8	10.3		0	0	0	4.5	14.6473	989.682	20	90	0	15	10	143	115		468	370	838		2	3	3	3	2		0	110	0	45	45	200	230	48	3	99
86	69	2	146.8	58.8	27.2851	1	OA	L	Bencox	3.25495	1		14.8	10.3		0	0	0	4.5	14.6473	989.682	20	80	0	30	20	143	130		468	370	838		2	3	3	3	2		0	110	0	45	45	200	230	48	3	99
87	36	1	177	82.9	26.4611	1	AVN	R	Corail	5.3072	1		14	10.8		0	2	1	3.2	18.983	1355.93	0	90	0	45	40	128	175		675	420	1095		5	8	7	6	6		0	110	0	50	50	210	240	49	3	100
88	36	1	177	82.9	26.4611	1	AVN	L	Corail	5.3072	1		14	10.8		0	2	1	3.2	18.983	1355.93	0	90	0	45	40	128	175		675	420	1095		5	8	7	6	6		0	110	0	50	50	210	240	49	3	100
89	33	2	160.7	68.6	26.5639	1	Dysplasia OA	R	Bencox	3.9304	1		13.1	9.3		0	0	0	3.8	14.9355	1140.12	0	90	0	45	40	121	175		305	235	540		2	6	3	6	6		0	100	10	60	50	220	250	31	2	69
90	33	2	160.7	68.6	26.5639	1	Dysplasia OA	L	Bencox	3.9304	1		13.1	9.3		0	0	0	3.8	14.9355	1140.12	0	110	10	50	45	121	215		305	235	540		2	6	3	6	6		0	100	10	60	50	220	250	31	2	69
91	40	1	171	75.2	25.7173	2	AVN	R	Corail	4.85937	1		13.2	11.5		0	3	1	1.7	11.2609	853.1	0	90	0	15	20	160	125		680	590	1270		8	6	6	7	3		0	110	0	45	45	200	230	50	4	99
92	40	1	171	75.2	25.7173	2	AVN	L	Corail	4.85937	1		13.2	11.5		0	3	1	1.7	11.2609	853.1	0	100	0	30	30	160	160		680	590	1270		8	6	6	7	3		0	110	0	45	45	200	230	50	4	99
93	44	1	168.9	66	23.1358	1	AVN	R	Bencox	4.49645	0		15	9.6		0	1	1	5.4	25.2809	1685.39	0	100	0	10	20	144	130						3	3	3	3	3		0	100	10	30	40	180	210	34	3	98
94	44	1	168.9	66	23.1358	1	AVN	L	Bencox	4.49645	0		15	9.6		0	1	1	5.4	25.2809	1685.39	0	100	0	20	20	144	140						3	3	3	3	3		0	100	10	30	40	180	210	34	3	98
95	68	1	165	77.1	28.3196	1	AVN	R	Bencox	4.73411	0		15.8	11.5		0	2	1	4.3	22.3567	1414.98	15	90	0	5	10	180	105						8	6	3	2	2		0	70	0	10	20	100	130	12	1	91
96	68	1	165	77.1	28.3196	1	AVN	L	Bencox	4.73411	0		15.8	11.5		0	2	1	4.3	22.3567	1414.98	10	80	0	10	5	180	95						8	6	3	2	2		0	70	10	10	20	110	140	12	1	91
97	53	1	172.2	69.9	23.5728	2	AVN	R	Bencox	4.72765	0		13.7	9.6		0	0	0	4.1	19.3834	1414.84	0	120	10	20	30	103	180						7	5	2	2	7		0	110	10	45	45	210	240	39	2	75
98	53	1	172.2	69.9	23.5728	2	AVN	L	Bencox	4.72765	0		13.7	9.6		0	0	0	4.1	19.3834	1414.84	0	110	0	10	20	103	140						7	5	2	2	7		0	100	10	50	50	210	240	39	2	75
99	39	1	169.1	76.7	26.823	1	AVN	R	Bencox	4.84717	0		14	9		0	2	1	5	26.2359	1873.99	5	100	0	40	40	147	180						7	6	3	3	2		0	100	10	45	45	200	230	58	3	99
100	39	1	169.1	76.7	26.823	1	AVN	L	Bencox	4.84717	0		14	9		0	2	1	5	26.2359	1873.99	5	100	0	20	10	147	130						7	6	3	3	2		0	100	10	45	45	200	230	58	3	99
101	38	1	174.7	80.6	26.4088	1	AVN	R	Bencox	5.15487	0		13.7	11		0	0	0	2.7	13.9182	1015.92	5	100	10	10	20	117	140						6	8	7	8	4		0	100	10	45	45	200	230	34	3	86
102	38	1	174.7	80.6	26.4088	1	AVN	L	Bencox	5.15487	0		13.7	11		0	0	0	2.7	13.9182	1015.92	5	100	10	40	20	117	170						6	8	7	8	4		0	100	10	45	45	200	230	34	3	86
103	69	2	153	47.3	20.2059	2	AVN	R	Bencox	3.02338	0		12.3	8.2		0	1	1	4.1	13.3959	1089.1	0	100	0	30	40	124	170						7	6	2	2	2		0	100	10	45	45	200	230	30	2	98
104	69	2	153	47.3	20.2059	2	AVN	L	Bencox	3.02338	0		12.3	8.2		0	1	1	4.1	13.3959	1089.1	0	110	0	40	40	124	190						7	6	2	2	2		0	100	0	45	45	190	220	30	2	98
105	68	2	143.1	67.1	32.7675	1	OA	L	Bencox	3.44646	0		12.9	9.3		0	2	1	3.6	14.4073	1116.84	0	90	0	20	20	188	130						2	3	5	2	2		0	100	0	40	45	185	215	37	3	94
106	68	2	143.1	67.1	32.7675	1	OA	R	Bencox	3.44646	0		12.9	9.3		0	2	1	3.6	14.4073	1116.84	0	80	0	25	20	188	125						2	3	5	2	2		0	100	0	40	45	185	215	37	3	94
107	35	2	166.3	70.6	25.5282	1	AVN	R	Bencox	4.1565	0		12.6	8.1		0	0	0	4.5	18.7043	1484.47	0	80	5	5	30	121	120						2	3	3	5	3		0	100	10	45	50	205	235	22	2	99
108	35	2	166.3	70.6	25.5282	1	AVN	L	Bencox	4.1565	0		12.6	8.1		0	0	0	4.5	18.7043	1484.47	0	95	0	15	30	121	140						2	3	3	5	3		0	100	10	45	50	205	235	22	2	99
109	51	1	179.6	75.6	23.4374	2	AVN	L	Bencox	5.16319	0		14.5	10.5		0	0	0	4	20.6528	1424.33	0	100	0	0	40	124	140						7	3	2	2	2		0	95	0	30	40	165	195	54	4	91
110	51	1	179.6	75.6	23.4374	2	AVN	R	Bencox	5.16319	0		14.5	10.5		0	0	0	4	20.6528	1424.33	0	100	0	0	40	124	140						7	3	2	2	2		0	100	10	40	40	190	220	54	4	91
111	53	1	160.4	83	32.2604	2	AVN	R	Bencox	4.78999	0		14.6	9.8		0	1	1	4.8	23.992	1643.28	20	70	0	30	15	157	115						3	6	6	5	5		0	90	0	40	45	175	205	42	3	94
112	53	1	160.4	83	32.2604	2	AVN	L	Bencox	4.78999	0		14.6	9.8		0	1	1	4.8	23.992	1643.28	20	45	0	25	15	157	85						3	6	6	5	5		0	90	0	40	45	175	205	42	3	94
113	64	2	152	50.3	21.7711	2	OA	L	Bencox	3.09778	0		11	8.4		0	1	1	2.6	9.05422	823.111	0	90	0	30	40	116	160						3	2	3	2	3		0	120	10	50	60	240	270	28	2	94
114	64	2	152	50.3	21.7711	2	OA	R	Bencox	3.09778	0		11	8.4		0	1	1	2.6	9.05422	823.111	0	90	0	30	30	116	150						3	2	3	2	3		0	120	10	40	50	220	250	28	2	94
115	64	2	162.4	56	21.2332	1	Dysplasia OA	L	Bencox	3.56099	0		13.9	10		0	1	1	3.9	14.8879	1071.07	0	90	0	40	45	135	175						1	2	3	3	3		0	110	0	45	50	205	235	31	3	92
116	64	2	162.4	56	21.2332	1	Dysplasia OA	R	Bencox	3.56099	0		13.9	10		0	1	1	3.9	14.8879	1071.07	0	90	0	45	45	135	180						1	2	3	3	3		0	110	0	45	50	205	235	31	3	92
117	59	2	149	50.2	22.6116	1	OA	R	Bencox	3.02188	0		14.3	11.1		0	2	1	3.2	11.67	816.084	0	100	0	45	40	125	185						3	3	2	6	3		0	110	0	50	50	210	240	47	4	95
118	59	2	149	50.2	22.6116	1	OA	L	Bencox	3.02188	0		14.3	11.1		0	2	1	3.2	11.67	816.084	0	105	0	45	45	125	195						3	3	2	6	3		0	110	10	50	50	220	250	47	4	100
119	55	2	146.7	41.2	19.1442	1	RA	R	Bencox	2.67044	0		11.2	8.1		0	0	0	3.1	8.27838	739.141	0	50	0	5	5	157	60						6	3	5	6	2		0	90	10	40	40	180	210	26	2	91
120	55	2	146.7	41.2	19.1442	1	RA	L	Bencox	2.67044	0		11.2	8.1		0	0	0	3.1	8.27838	739.141	0	45	0	5	0	157	50						6	3	5	6	2		0	90	10	40	40	180	210	26	2	91
121	38	1	169	58.3	20.4125	1	AVN	R	Bencox	4.25173	0		15.1	12.1		0	0	0	3	12.7552	844.715	5	50	10	0	0	129	60						3	5	2	2	5		0	110	0	50	50	210	240	57	4	99
122	38	1	169	58.3	20.4125	1	AVN	L	Bencox	4.25173	0		15.1	12.1		0	0	0	3	12.7552	844.715	0	90	10	30	30	129	160						3	5	2	2	5		0	110	0	50	50	210	240	57	4	99
123	47	2	165	46.6	17.1166	1	AVN	R	Bencox	3.32447	0		13.8	9.6		0	0	0	4.2	13.9628	1011.8	0	100	10	20	20	142	150						3	3	3	3	3		0	120	10	45	50	225	255	40	2	95
124	47	2	165	46.6	17.1166	1	AVN	L	Bencox	3.32447	0		13.8	9.6		0	0	0	4.2	13.9628	1011.8	0	100	0	20	20	142	140						3	3	3	3	3		0	120	10	45	50	225	255	40	2	95
125	58	2	155.8	57.8	23.8118	2	Dysplasia OA	R	Bencox	3.44203	0		13.2	9.9		0	1	1	3.3	12.3587	936.266	10	70	5	5	5	138	85						2	2	2	3	2		0	110	0	30	40	180	210	27	3	99
126	58	2	155.8	57.8	23.8118	2	Dysplasia OA	L	Bencox	3.44203	0		13.2	9.9		0	1	1	3.3	12.3587	936.266	5	80	5	10	20	138	115						2	2	2	3	2		0	110	0	30	40	180	210	27	3	99
127	39	1	179	71	22.1591	2	AVN	L	Bencox	4.99389	0		16	11.5		0	0	0	4.5	22.4725	1404.53	0	90	0	20	20	145	130						6	7	6	2	2		0	110	10	50	50	220	250	50	3	85
128	39	1	179	71	22.1591	2	AVN	R	Bencox	4.99389	0		16	11.5		0	0	0	4.5	22.4725	1404.53	0	90	0	20	20	145	130						6	7	6	2	2		0	110	10	50	50	220	250	50	3	85
129	40	2	162.5	72	27.2663	2	AS	L	Bencox	4.09309	0		11.6	10.3		0	3	1	1.3	8.32102	717.329	10	80	0	10	20	208	110						3	3	7	3	3		0	100	10	40	45	195	225	27	2	96
130	40	2	162.5	72	27.2663	2	AS	R	Bencox	4.09309	0		11.6	10.3		0	3	1	1.3	8.32102	717.329	10	80	0	10	20	208	110						3	3	7	3	3		0	100	10	40	45	195	225	27	2	96
131	55	2	167.2	82.9	29.6539	2	OA	R	Bencox	4.59012	0		13.1	9.2		0	0	0	3.9	17.9015	1366.52	0	110	10	20	30	152	170						2	5	6	7	3		0	100	0	45	50	195	225	22	2	87
132	55	2	167.2	82.9	29.6539	2	OA	L	Bencox	4.59012	0		13.1	9.2		0	0	0	3.9	17.9015	1366.52	0	120	30	40	50	152	240						2	5	6	7	3		0	100	10	45	50	205	235	22	2	87
133	41	1	170.5	78.3	26.9348	1	AVN	L	Bencox	4.94311	0		14.6	11.8		0	0	0	2.8	13.8407	947.993	0	100	0	40	50	157	190						2	2	6	3	5		0	100	10	45	50	205	235	32	3	74
134	41	1	170.5	78.3	26.9348	1	AVN	R	Bencox	4.94311	0		14.6	11.8		0	0	0	2.8	13.8407	947.993	0	80	0	20	20	157	120						2	2	6	3	5		0	100	10	45	50	205	235	32	3	74
135	44	2	162	59	22.4813	1	OA	R	Bencox	3.64899	0		12.7	10.1		0	2	1	2.6	11.4874	904.517	0	70	0	20	20	118	110						3	2	2	2	2		0	110	0	40	40	190	220	51	2	99
136	44	2	162	59	22.4813	1	OA	L	Bencox	3.64899	0		12.7	10.1		0	2	1	2.6	11.4874	904.517	0	70	0	30	30	118	130						3	2	2	2	2		0	110	0	40	40	190	220	51	2	99
137	67	1	176	82	26.4721	1	AVN	R	Bencox	5.24394	0		14.3	11.4		0	0	0	2.9	15.2074	1063.46	10	100	0	40	70	115	210						5	8	7	8	3		0	120	0	45	45	210	240	36	3	94
138	67	1	176	82	26.4721	1	AVN	L	Bencox	5.24394	0		14.3	11.4		0	0	0	2.9	15.2074	1063.46	15	90	0	30	25	115	145						5	8	7	8	3		0	120	0	45	45	210	240	36	3	94
139	15	2	158.8	43	17.0517	2	AVN	R	Bencox	3.03175	0		13.3	8.4		0	2	1	4.9	16.8556	1267.34	5	80	0	20	30	125	130						4	6	6	6	2		0	110	10	45	50	215	245	14	1	67
140	15	2	158.8	43	17.0517	2	AVN	L	Bencox	3.03175	0		13.3	8.4		0	2	1	4.9	16.8556	1267.34	5	100	0	20	30	125	150						4	6	6	6	2		0	100	0	50	50	200	230	14	1	67
141	56	1	173.7	79.5	26.3492	1	AVN	R	Bencox	5.08606	0		14.9	11.8		0	0	0	3.1	15.7668	1058.17	0	95	0	45	40	119	180						2	6	3	3	3		0	100	0	50	50	200	230	61	5	82
142	56	1	173.7	79.5	26.3492	1	AVN	L	Bencox	5.08606	0		14.9	11.8		0	0	0	3.1	15.7668	1058.17	0	90	0	40	40	119	170						2	6	3	3	3		0	100	10	50	50	210	240	61	5	82
143	56	1	175.7	79	25.5908	1	AVN	R	Bencox	5.13716	0		15.1	11.7		0	0	0	3.4	17.4663	1156.71	0	90	0	20	20	140	130						1	4	2	2	2		0	100	10	45	45	200	230	35	3	85
144	56	1	175.7	79	25.5908	1	AVN	L	Bencox	5.13716	0		15.1	11.7		0	0	0	3.4	17.4663	1156.71	0	90	0	20	20	140	130						1	4	2	2	2		0	100	0	45	45	190	220	35	3	85
145	66	1	161.4	63	24.1843	2	AVN	R	Corail	4.17469	0		15	10.1		0	0	0	4.9	20.456	1363.73	0	100	0	20	30	165	150						6	5	3	2	2		0	100	0	40	40	180	210	73	4	93
146	66	1	161.4	63	24.1843	2	AVN	L	Corail	4.17469	0		15	10.1		0	0	0	4.9	20.456	1363.73	0	90	0	10	20	165	120						6	5	3	2	2		0	100	0	40	40	180	210	73	4	93
147	32	1	170.7	75.5	25.9107	3	AVN	R	Bencox	4.85938	0		14.1	9.8		0	0	0	4.3	20.8953	1481.94	0	90	10	20	25	156	145						2	7	6	3	2		0	80	15	30	30	155	185	63	3	89
148	32	1	170.7	75.5	25.9107	3	AVN	L	Bencox	4.85938	0		14.1	9.8		0	0	0	4.3	20.8953	1481.94	0	90	5	10	15	156	120						2	7	6	3	2		0	80	15	30	30	155	185	63	3	89
149	29	2	162	79.8	30.407	2	AVN	R	Bencox	4.33705	0		15.3	12.5		0	0	0	2.8	12.1437	793.709	0	50	0	0	10	150	60						7	6	2	5	7		0	95	0	45	45	185	215	19	2	83
150	29	2	162	79.8	30.407	2	AVN	L	Bencox	4.33705	0		15.3	12.5		0	0	0	2.8	12.1437	793.709	0	40	0	0	5	150	45						7	6	2	5	7		0	95	0	45	45	185	215	19	2	83
151	56	2	151.6	49.7	21.6251	3	AVN	R	Bencox	3.06808	0		12.8	8.4		0	0	0	4.4	13.4996	1054.65	0	90	5	30	35	135	160						3	2	2	7	2		0	120	5	50	50	225	255	46	3	100
152	56	2	151.6	49.7	21.6251	3	AVN	L	Bencox	3.06808	0		12.8	8.4		0	0	0	4.4	13.4996	1054.65	0	70	0	25	30	135	125						3	2	2	7	2		0	120	5	50	50	225	255	46	3	100
153	62	1	167.5	73.3	26.1261	2	AVN	L	Corail	4.68784	0		13.6	10.2		0	0	0	3.4	15.9387	1171.96	0	70	0	10	10	139	90						6	1	2	2	2		0	95	0	45	40	180	210	47	3	94
154	62	1	167.5	73.3	26.1261	2	AVN	R	Corail	4.68784	0		13.6	10.2		0	0	0	3.4	15.9387	1171.96	0	30	0	0	5	139	35						6	1	2	2	2		0	95	0	45	40	180	210	47	3	94
155	56	1	178	111.8	35.2859	2	OA	L	Bencox	6.27217	0		13.6	10.2		0	0	0	3.4	21.3254	1568.04	0	70	0	0	10	185	80						5	5	2	2	3		0	90	0	30	30	150	180	34	2	75
156	56	1	178	111.8	35.2859	2	OA	R	Bencox	6.27217	0		13.6	10.2		0	0	0	3.4	21.3254	1568.04	0	50	0	0	5	185	55						5	5	2	2	3		0	90	0	30	30	150	180	34	2	75
157	27	2	161.1	58	22.3479	2	RA	R	Bencox	3.59082	0		13.6	7.8		0	1	1	5.8	21.8267	1604.91	20	60	0	5	10	166	75						6	5	6	3	3		0	90	0	10	20	120	150	36	3	90
158	27	2	161.1	58	22.3479	2	RA	L	Bencox	3.59082	0		13.6	7.8		0	1	1	5.8	21.8267	1604.91	20	45	0	0	10	166	55						6	5	6	3	3		0	90	0	10	20	120	150	36	3	90
159	43	1	159.7	71.4	27.9955	1	AVN	R	Bencox	4.39685	0		13.3	10.3		0	0	0	3	13.1906	991.771	0	60	0	10	20	147	90						2	4	2	2	2		0	120	0	45	40	205	235	37	2	79
160	43	1	159.7	71.4	27.9955	1	AVN	L	Bencox	4.39685	0		13.3	10.3		0	0	0	3	13.1906	991.771	0	80	0	10	20	147	110						2	4	2	2	2		0	120	0	45	40	205	235	37	2	79
161	35	2	159	49.25	19.481	2	AVN	R	Bencox	3.2439	0		11.4	7.5		0	2	1	3.9	14.6512	1285.19	0	110	10	30	30	135	180						6	6	2	2	2		0	95	0	10	30	135	165	19	2	95
162	35	2	159	49.25	19.481	2	AVN	L	Bencox	3.2439	0		11.4	7.5		0	2	1	3.9	14.6512	1285.19	0	110	0	30	10	135	150						6	6	2	2	2		0	95	0	30	30	155	185	19	2	95
163	51	2	159.6	55.8	21.9063	2	AVN	R	Corail	3.47684	0		9.7	7.7		0	2	1	2	8.95368	923.059	0	120	10	20	20	157	170						6	2	2	2	2		0	100	0	40	40	180	210	31	3	91
164	51	2	159.6	55.8	21.9063	2	AVN	L	Corail	3.47684	0		9.7	7.7		0	2	1	2	8.95368	923.059	0	120	5	10	10	157	145						6	2	2	2	2		0	100	0	40	40	180	210	31	3	91
165	50	1	173.6	70	23.2273	2	AVN	R	Bencox	4.77694	0		15.9	12		0	0	0	3.9	18.6301	1171.7	0	90	0	20	30	122	140						2	5	7	5	2		0	90	10	35	40	175	205	34	4	92
166	50	1	173.6	70	23.2273	2	AVN	L	Bencox	4.77694	0		15.9	12		0	0	0	3.9	18.6301	1171.7	0	90	0	30	40	122	160						2	5	7	5	2		0	90	10	35	40	175	205	34	4	92
167	29	1	169.7	68.7	23.8557	3	AVN	R	Corail	4.60861	0		13.1	8.3		0	0	0	4.8	22.1213	1688.65	0	80	0	5	0	143	85						2	4	2	2	2		0	100	0	45	45	190	220	32	4	100
168	29	1	169.7	68.7	23.8557	3	AVN	L	Corail	4.60861	0		13.1	8.3		0	0	0	4.8	22.1213	1688.65	0	80	0	5	5	143	90						2	4	2	2	2		0	120	0	45	45	210	240	32	4	100
169	66	2	158.3	75.7	30.2088	3	OA	L	Bencox	4.10004	0		14.5	10.4		0	1	1	4.1	17.8102	1228.29	0	50	0	10	10	154	70						2	2	1	2	2		0	120	0	50	45	215	245	33	3	96
170	66	2	158.3	75.7	30.2088	3	OA	R	Bencox	4.10004	0		14.5	10.4		0	1	1	4.1	17.8102	1228.29	0	60	0	10	10	154	80						2	2	1	2	2		0	100	0	50	45	195	225	33	3	96
171	40	1	169.3	79.8	27.8413	2	AVN	R	Bencox	4.95327	0		14	9.5		0	0	0	4.5	22.2897	1592.12	0	60	0	20	20	137	100						4	6	7	5	7		0	100	0	40	45	185	215	46	3	70
172	40	1	169.3	79.8	27.8413	2	AVN	L	Bencox	4.95327	0		14	9.5		0	0	0	4.5	22.2897	1592.12	0	80	0	30	30	137	140						4	6	7	5	7		0	90	0	45	45	180	210	46	3	70
173	56	1	157.2	43.1	17.441	2	AVN	R	Bencox	3.41679	0		12.4	9.3		0	0	0	3.1	10.592	854.196	30	90	0	15	5	112	110						3	3	2	2	2		0	100	0	40	45	185	215	18	2	94
174	56	1	157.2	43.1	17.441	2	AVN	L	Bencox	3.41679	0		12.4	9.3		0	0	0	3.1	10.592	854.196	20	85	0	15	5	112	105						3	3	2	2	2		0	120	10	40	45	215	245	18	2	94
175	52	2	141.2	50.65	25.4045	1	OA	L	Bencox	2.86128	0		13.5	9.4		0	0	0	4.1	11.7313	868.982	0	100	15	40	45	145	200						2	3	4	3	2		0	120	10	40	45	215	245	39	3	85
176	52	2	141.2	50.65	25.4045	1	OA	R	Bencox	2.86128	0		13.5	9.4		0	0	0	4.1	11.7313	868.982	0	90	10	40	45	145	185						2	3	4	3	2		0	120	10	40	45	215	245	39	3	85
177	44	2	147.2	50.95	23.5141	1	MED	R	Bencox	3.00451	0		12.7	9.9		0	0	0	2.8	8.41263	662.411	0	70	0	5	10	144	85						4	2	2	2	2		0	120	0	20	40	180	210	32	4	67
178	44	2	147.2	50.95	23.5141	1	MED	L	Bencox	3.00451	0		12.7	9.9		0	0	0	2.8	8.41263	662.411	0	80	0	5	15	144	100						4	2	2	2	2		0	100	0	20	40	160	190	32	4	67
179	73	2	157	57	23.1247	2	AVN	R	Bencox	3.44693	0		11.2	9.5		0	0	0	1.7	5.85978	523.195	5	80	0	5	25	139	110						2	5	4	2	2		0	120	10	50	70	250	280	18	2	80
180	73	2	157	57	23.1247	2	AVN	L	Bencox	3.44693	0		11.2	9.5		0	0	0	1.7	5.85978	523.195	0	90	0	10	30	139	130						2	5	4	2	2		0	120	10	50	70	250	280	18	2	80
181	72	2	158.6	50.5	20.0764	2	AVN	R	Corail	3.27447	0		12.7	9.8		0	0	0	2.9	9.49597	747.714	0	95	5	25	40	112	165						1	2	5	2	2		0	110	0	45	45	200	230	46	3	82
182	72	2	158.6	50.5	20.0764	2	AVN	L	Corail	3.27447	0		12.7	9.8		0	0	0	2.9	9.49597	747.714	0	85	0	25	35	112	145						1	2	5	2	2		0	110	0	45	45	200	230	46	3	82
183	37	1	156.8	63.15	25.6851	1	AVN	R	Bencox	4.05134	0		12.9	8		0	1	1	4.9	20.8516	1616.4	0	85	0	20	30	149	135						2	2	2	2	2		0	110	0	50	50	210	240	24	2	97
184	37	1	156.8	63.15	25.6851	1	AVN	L	Bencox	4.05134	0		12.9	8		0	1	1	4.9	20.8516	1616.4	5	85	0	20	25	149	130						2	2	2	2	2		0	110	0	50	50	210	240	24	2	97
185	32	2	155.7	57	23.5124	2	AVN	R	Bencox	3.41298	0		12.2	9.5		0	0	0	2.7	9.21504	755.331	0	90	5	20	30	154	145						8	7	5	5	2		0	110	0	40	45	195	225	34	3	95
186	32	2	155.7	57	23.5124	2	AVN	L	Bencox	3.41298	0		12.2	9.5		0	0	0	2.7	9.21504	755.331	0	90	5	20	30	154	145						8	7	5	5	2		0	110	0	40	45	195	225	34	3	95
187	36	2	149.6	56.4	25.2009	1	MED	R	Bencox	3.24126	0		13.1	9		0	0	0	4.1	13.2892	1014.44	0	90	5	5	35	139	135						2	2	2	2	2		0	100	10	40	45	195	225	15	2	93
188	36	2	149.6	56.4	25.2009	1	MED	L	Bencox	3.24126	0		13.1	9		0	0	0	4.1	13.2892	1014.44	0	90	5	5	25	139	125						2	2	2	2	2		0	100	10	40	45	195	225	15	2	93
189	34	2	159.4	59.45	23.3978	2	AVN	L	Corail	3.59214	0		12.3	9.9		0	0	0	2.4	8.62115	700.906	0	90	0	30	40	156	160						5	7	2	2	1		0	110	0	45	45	200	230	54	4	92
190	34	2	159.4	59.45	23.3978	2	AVN	R	Corail	3.59214	0		12.3	9.9		0	0	0	2.4	8.62115	700.906	0	90	0	20	30	156	140						5	7	2	2	1		0	100	0	45	45	190	220	54	4	92
191	61	1	167	74	26.5338	2	AVN	R	Bencox	4.69498	0		15	10.6		0	0	0	4.4	20.6579	1377.2	0	80	0	30	30	144	140						4	4	3	2	6		0	100	0	40	45	185	215	30	4	99
192	61	1	167	74	26.5338	2	AVN	L	Bencox	4.69498	0		15	10.6		0	0	0	4.4	20.6579	1377.2	0	70	0	20	20	144	110						4	4	3	2	6		0	100	0	40	45	185	215	30	4	99
193	33	2	169.1	57.7	20.1785	1	AVN	L	Corail	3.8139	0		12.9	9		0	0	0	3.9	14.8742	1153.04	0	90	0	20	40	158	150						3	3	3	3	2		0	110	10	50	50	220	250	30	2	82
194	33	2	169.1	57.7	20.1785	1	AVN	R	Corail	3.8139	0		12.9	9		0	0	0	3.9	14.8742	1153.04	0	90	0	20	40	158	150						3	3	3	3	2		0	100	0	45	45	190	220	30	2	82
195	66	1	166	70	25.4028	3	AS	R	Corail	4.53571	0		14.9	9.4		0	0	0	5.5	24.9464	1674.26	10	60	0	10	10	126	80						6	2	3	3	3		0	90	0	40	40	170	200	45	4	79
196	66	1	166	70	25.4028	3	AS	L	Corail	4.53571	0		14.9	9.4		0	0	0	5.5	24.9464	1674.26	20	65	0	0	10	126	75						6	2	3	3	3		0	90	0	40	40	170	200	45	4	79
197	44	1	169.3	64.8	22.6079	1	AVN	R	Bencox	4.47042	0		16.1	10.9		0	0	0	5.2	23.2462	1443.86	10	80	0	10	30	160	120						7	3	2	2	2		0	100	0	45	45	190	220	38	3	100
198	44	1	169.3	64.8	22.6079	1	AVN	L	Bencox	4.47042	0		16.1	10.9		0	0	0	5.2	23.2462	1443.86	10	80	0	10	30	160	120						7	3	2	2	2		0	100	0	45	45	190	220	38	3	100
199	54	1	168.2	65.1	23.0107	2	AVN	R	Bencox	4.44559	0		12.4	9.9		0	0	0	2.5	11.114	896.289	0	90	0	40	45	113	175						3	3	3	5	2		0	100	0	45	45	190	220	79	5	84
200	54	1	168.2	65.1	23.0107	2	AVN	L	Bencox	4.44559	0		12.4	9.9		0	0	0	2.5	11.114	896.289	0	80	0	20	20	113	120						3	3	3	5	2		0	100	0	45	45	190	220	79	5	84
201	34	2	155	43	17.898	1	AVN	R	Bencox	2.93181	0		11.8	7.5		0	2	1	4.3	14.6068	1237.86	0	90	0	45	55	135	190						3	1	1	2	2		0	110	5	45	45	205	235	52	4	99
202	34	2	155	43	17.898	1	AVN	L	Bencox	2.93181	0		11.8	7.5		0	2	1	4.3	14.6068	1237.86	0	95	0	30	40	135	165						3	1	1	2	2		0	110	5	45	45	205	235	52	4	99
203	35	1	164.1	60	22.281	1	AVN	R	Bencox	4.15684	0		14.7	9.4		0	0	0	5.3	22.0312	1498.72	0	80	0	30	40	175	150						3	4	2	2	2		0	100	0	40	40	180	210	29	2	92
204	35	1	164.1	60	22.281	1	AVN	L	Bencox	4.15684	0		14.7	9.4		0	0	0	5.3	22.0312	1498.72	0	80	0	30	30	175	140						3	4	2	2	2		0	100	0	40	40	180	210	29	2	92
205	28	1	173.3	74.4	24.7728	1	AVN	L	Bencox	4.90864	0		15.7	10.6		0	0	0	5.1	25.0341	1594.53	0	90	0	40	50	127	180						6	6	6	5	7		0	100	0	50	50	200	230	35	3	72
206	28	1	173.3	74.4	24.7728	1	AVN	R	Bencox	4.90864	0		15.7	10.6		0	0	0	5.1	25.0341	1594.53	0	80	0	45	50	127	175						6	6	6	5	7		0	100	0	50	50	200	230	35	3	72
207	54	1	174.9	75	24.5178	2	AVN	R	Bencox	4.98134	0		15.3	8.8		0	2	1	6.5	34.3787	2246.97	0	60	0	20	20	119	100						4	3	1	1	1		0	90	0	40	40	170	200	47	3	96
208	54	1	174.9	75	24.5178	2	AVN	L	Bencox	4.98134	0		15.3	8.8		0	2	1	6.5	34.3787	2246.97	0	80	0	20	20	119	120						4	3	1	1	1		0	90	0	40	40	170	200	47	3	96
209	72	2	148.6	67.65	30.6359	2	OA	R	Corail	3.58966	0		14.7	9.9		0	0	0	4.8	17.2304	1172.13	30	70	0	20	0	111	90						1	1	2	5	2		0	90	0	30	40	160	190	55	3	94
210	72	2	148.6	67.65	30.6359	2	OA	L	Corail	3.58966	0		14.7	9.9		0	0	0	4.8	17.2304	1172.13	30	65	0	10	10	111	85						1	1	2	5	2		0	90	0	30	40	160	190	55	3	94
211	60	2	154.9	56.4	23.5059	2	AVN	R	Bencox	3.37252	0		13.3	9.7		0	0	0	3.6	12.1411	912.862	0	90	0	40	45	101	175						2	2	2	2	2		0	100	0	50	50	200	230	23	2	100
212	60	2	154.9	56.4	23.5059	2	AVN	L	Bencox	3.37252	0		13.3	9.7		0	0	0	3.6	12.1411	912.862	0	90	0	40	45	101	175						2	2	2	2	2		0	100	0	50	50	200	230	23	2	100
213	59	1	163.2	45.6	17.1208	3	AS	L	Bencox	3.66677	0		14.3	8.8		0	2	1	5.5	22.1672	1550.16	30	70	0	0	0	126	70						6	4	2	2	2		0	100	0	45	45	190	220	43	3	94
214	59	1	163.2	45.6	17.1208	3	AS	R	Bencox	3.66677	0		14.3	8.8		0	2	1	5.5	22.1672	1550.16	30	60	0	0	0	126	60						6	4	2	2	2		0	100	0	45	45	190	220	43	3	94
215	57	2	151	54	23.6832	2	Dysplasia OA	R	Bencox	3.19565	0		13.3	9.2		0	0	0	4.1	13.1022	985.127	0	75	0	10	20	112	105						2	3	3	3	3		0	100	0	40	45	185	215	32	2	97
216	57	2	151	54	23.6832	2	Dysplasia OA	L	Bencox	3.19565	0		13.3	9.2		0	0	0	4.1	13.1022	985.127	0	90	0	20	30	112	140						2	3	3	3	3		0	100	0	30	40	170	200	32	2	97
217	55	1	169.1	86.6	30.2852	2	Dysplasia OA	R	Bencox	5.16586	0		15.3	10.7		0	0	0	4.6	23.7629	1553.13	20	60	0	10	30	120	100						5	5	2	2	2		10	90	0	20	30	140	170	48	4	95
218	55	1	169.1	86.6	30.2852	2	Dysplasia OA	L	Bencox	5.16586	0		15.3	10.7		0	0	0	4.6	23.7629	1553.13	20	80	0	20	30	120	130						5	5	2	2	2		10	90	0	20	30	140	170	48	4	95
219	21	1	159.6	60.2	23.6336	1	MED	R	Bencox	4.03352	0		14.8	8.6		0	0	0	6.2	25.0078	1689.72	0	105	0	20	30	146	155						4	2	6	2	2		0	90	0	30	30	150	180	71	5	92
220	21	1	159.6	60.2	23.6336	1	MED	L	Bencox	4.03352	0		14.8	8.6		0	0	0	6.2	25.0078	1689.72	0	110	0	30	50	146	190						4	2	6	2	2		0	90	0	30	30	150	180	71	5	92
[truncated: 15 more columns]
